# Supplementary material for: Ubiquitination Is a Novel Post-Translational Modification of VMP1 in Autophagy of Human Tumor Cells
Source: Int J Mol Sci. 2023 Aug 19;24(16):12981. doi: 10.3390/ijms241612981 (PMC10455450; doi:10.3390/ijms241612981)
Supplement: Supplementary file 1 [file ijms-24-12981-s001.zip]

Archive with 1 entries (1 files):
- ijms-2491340-supplementary.pdf
